# Supplementary material for: Differences in Fine-Root Biomass of Trees and Understory Vegetation among Stand Types in Subtropical Forests
Source: PLoS One. 2015 Jun 5;10(6):e0128894. doi: 10.1371/journal.pone.0128894 (PMC4457824; doi:10.1371/journal.pone.0128894)
Supplement: S1 Dataset — (XLS) [file pone.0128894.s002.xls]

## Sheet: metadata
Codes
Two sites in China	Datian County in Fujian Province (25°45′-25°46′N, 117°33′E)
	Huitong County in Hunan Province (26°52′N, 109°42′E)
Stand type	single-species Cunninghamia lanceolata with high basal area (Cl-H)
	single-species C. lanceolata with low basal area (Cl-L)
	mixed C. lanceolata and Schima superba (Cl+Ss)
	mixed C. lanceolata and Michelia macclurei (Cl+Mm)
FRB(g)	Fine root biomass per soil core
DBH (cm)	The diameter at breast-height
Data organization
Datian-root Sheet	Cl-L: Red; Cl-H: Blue; Cl+Ss: Yellow
	Column A, G, M: Plot number-Sampling depth (cm)
	Column B, H, N: Sampling location
	Column C, I, Q: Tree FRB
	Column D, J, R: Non-tree FRB
	Column O: C. lanceolata FRB
	Column P: S. superba FRB
Datian-tree survey Sheet	Cl-L: Red; Cl-H: Blue; Cl+Ss: Yellow
	Column A, F, K: Plot number
	Column B, G, L: Tree number
	Column C, H, N: DBH
	Column M: Species
Datian-non-tree survey Sheet	Shrub: Red; Herb: Blue
	Column A, E: Plot name-replication
	Column B, F: Species
	Column C, G: Plant number
Huitong-root Sheet	Cl-L: Red; Cl-H: Blue; Cl+Mm: Yellow
	Column A, F, K: Plot number-Sampling location
	Column B, G, L: Sampling depth
	Column C, H, O: Tree FRB
	Column D, I, P: Non-tree FRB
	Column M: C. lanceolata FRB
	Column M: M. macclurei FRB
Huitong-tree survey Sheet	Cl-H: Red; Cl-L: Blue; Cl+Mm: Yellow
	Column A, F, K: Plot number
	Column B, G, L: Tree number
	Column C, H, N: DBH
	Column M: Species
Huitong-non-tree survey Sheet	Shrub: Red; Herb: Blue
	Column A, E: Plot name-replication
	Column B, F: Species
	Column C, G: Plant number

## Sheet: Datian-root
Cl-L						Cl-H						Cl+Ss
Plot number(sampling depth cm)	Sampling location	Tree FRB(g)	Non-tree FRB(g)			Plot-number(depth cm)	Sampling location	Tree FRB(g)	Non-tree FRB(g)			Plot-number(depth cm)	Sampling location	C. lanceolata FRB(g)	S. superba FRB (g)	Tree FRB(g)	Non-tree FRB(g)
1(10)	1	1.74	0.19			1(10)	1	0.66	0.3			1(10)	1	0.3	0.54	0.84	0.16
	2	0	0.37				2	0.72	0.13				2	0.73	0.13	0.86	0.48
	3	0.11	0.24				3	0.33	1				3	0.63	0.64	1.27	0.11
	4	0.1	0.45				4	0.79	0.16				4	0.36	0.7	1.06	0.02
	5	0.97	0.96				5	0.53	0.13				5	0.39	0.7	1.09	0.28
	6	0.85	0.39				6	0.77	0.39				6	0.8	0.53	1.33	0.03
	7	1.03	0.17				7	0.64	0.58				7	0.55	0.48	1.03	0.14
	8	0.96	0.36				8	0.78	0.3				8	0.62	0.45	1.07	0.16
	9	1.14	0.27				9	1.49	0.18				9	0.21	0.61	0.82	0
2(10)	1	0.68	0.38			2(10)	1	1.48	0.11			2(10)	1	0.5	0.83	1.33	0.1
	2	0.44	0.34				2	0.88	0.24				2	0.76	0.26	1.02	0.11
	3	0.58	0.31				3	1.36	0.15				3	1.03	0.48	1.51	0.09
	4	1.62	0.53				4	0.59	0.46				4	0.6	0.52	1.12	0.09
	5	0.46	0.03				5	0.94	0.17				5	0.65	0.54	1.19	0.12
	6	1.14	0.38				6	0.5	0.13				6	0.95	0.45	1.4	0.12
	7	1.12	1.07				7	0.79	0.54				7	0.43	0.92	1.35	0.03
	8	0.45	0.52				8	0.67	0.34				8	0.32	0.42	0.74	0.18
	9	0.68	0.35				9	0.78	0.3				9	0.07	0.96	1.03	0
3(10)	1	0.83	0.06			3(10)	1	0.98	0.21			3(10)	1	1.34	0.07	1.41	0
	2	0.34	0.1				2	0.62	0.28				2	2.16	0	2.16	0.18
	3	0.15	0.14				3	1.87	0.13				3	1.81	0	1.81	0.05
	4	0.34	0.45				4	0.25	0.07				4	1.77	0.66	2.43	0
	5	0.13	0.07				5	0.39	0				5	1.18	0.38	1.56	0.01
	6	0.16	0.12				6	0	0.23				6	1.57	0.3	1.87	0.62
	7	0.52	0.6				7	0.3	0.06				7	0.8	0.13	0.93	0.23
	8	0.33	0.14				8	0.72	0.28				8		0.69	0.69	0
	9	0.4	0.06				9	0.87	0.23				9	0.71	0.33	1.04	0.27
4(10)	1	0.76	0.1			4(10)	1	0.63	0.13			4(10)	1	0.77	0.61	1.38	0.09
	2	0.95	0.25				2	1.85	0.005				2	0.18	0.65	0.83	0.25
	3	0.99	0.1				3	0.9	0.22				3	0.14	0.92	1.06	0.26
	4	0.56	0.84				4	0.69	0.12				4	0.62	0.96	1.58	0.07
	5	0.4	0.16				5	1.38	0.16				5	0.27	1.46	1.73	0
	6	0.65	0.47				6	2.35	0.14				6	1.19	0.74	1.93	0.15
	7	0.2	0.12				7	3.26	0.43				7	0.23	0.68	0.91	0.06
	8	0.65	0.45				8	1.91	0.47				8	0.39	1.49	1.88	0.45
	9	0.79	0.88				9	1.38	0.68				9	0.74	0.91	1.65	0.09
5(10)	1	0.45	0.09			5(10)	1	0.51	0.11			5(10)	1	1.43	1.2	2.63	0.26
	2	0.06	0.73				2	0.88	0.01				2	1.04	0.64	1.68	0.1
	3	0.15	0.25				3	1.6	0.03				3	1.99	0.04	2.03	0.27
	4	0.01	1.45				4	1.27	0				4	1.76	0.19	1.95	0.02
	5	0.33	0.21				5	0.77	0.74				5	1.7	0.2	1.9	0.16
	6	0.19	0.17				6	0.53	0.34				6	1.77	0.14	1.91	0.13
	7	0.84	0.13				7	2.15	0				7	0.9	0.68	1.58	0.06
	8	0.73	0.31				8	1.11	0.05				8	0.45	0.4	0.85	0.16
	9	0.13	0.89				9	1.27	0.25				9	0.97	0.53	1.5	0.14
1(20)	1	0.07	0.05			1(20)	1	0.51	0.05			1(20)	1	0.94	0.11	1.05	0.02
	2	0.11	0.12				2	0.53	0.07				2	0.53	0.26	0.79	0.12
	3	0.43	0.13				3	0.66	0.18				3	0.16	0.5	0.66	0.01
	4	0.81	0.34				4	0.91	0.02				4	0.37	0.05	0.42	0.05
	5	0.58	0.41				5	1.5	0.08				5	0.13	0.28	0.41	0.01
	6	1.28	0.02				6	0.52	0.04				6	0.58	0.09	0.67	0
	7	0.51	0.15				7	1.18	0.59				7	0.34	0.11	0.45	0.03
	8	0.49	0.38				8	0.89	0.1				8	0.59	0.23	0.82	0.03
	9	0.39	0.08				9	0.39	0.01				9	0.16	0	0.16	0.08
2(20)	1	0.61	0.3			2(20)	1	0.74	0.05			2(20)	1	0.39	0.13	0.52	0
	2	0.71	0.12				2	0.47	0.1				2	0.62	0	0.62	0.18
	3	0.46	0.27				3	0.55	0.09				3	0.4	0.23	0.63	0.04
	4	0.49	0.19				4	1.21	0.18				4	0.35	0.3	0.65	0
	5	0.56	0.04				5	0.22	0.04				5	0.3	0.2	0.5	0.05
	6	0.43	0.18				6	0.64	0.2				6	0.41	0.21	0.62	0
	7	0.86	0.21				7	1.03	0.22				7	0.48	0.002	0.482	0.05
	8	0.22	0.2				8	0.58	0.45				8	0.13	0.06	0.19	0.19
	9	0.53	0.18				9	0.64	0.18				9	0.34	0.27	0.61	0.15
3(20)	1	0.56	0.3			3(20)	1	0.44	0.1			3(20)	1	1.43	0.05	1.48	0
	2	0.62	0.04				2	0.4	0.16				2	1.44	0	1.44	0.16
	3	0.61	0.09				3	1.2	0.05				3	1.38	0	1.38	0.09
	4	0.22	0.002				4	0.55	0.03				4	1.2	0.25	1.45	0.03
	5	1.25	0.01				5	0.74	0.08				5	0.66	0.16	0.82	0.23
	6	1.06	0.01				6	0.54	0.05				6	0.67	0	0.67	0.13
	7	1.37	0.09				7	1.01	0.04				7	0	0.54	0.54	0.23
	8	0.92	0.23				8	0.82	0.19				8	0	0	0	0
	9	0.75	0.005				9	0.55	0.35				9	0.47	0.4	0.87	0.47
4(20)	1	0.2	0.04			4(20)	1	0.53	0.07			4(20)	1	0.47	0.31	0.78	0.14
	2	0.85	0.17				2	0.67	0.11				2	0.15	0.17	0.32	0.35
	3	1.28	0				3	0.69	0.1				3	0.21	0.39	0.6	0.19
	4	0.97	0.47				4	0.71	0.26				4	0.41	0.19	0.6	0.07
	5	0.55	0				5	0.95	0.47				5	0.77	0.39	1.16	0.06
	6	1.32	0.08				6	0.89	0.08				6	0.59	0.41	1	0.06
	7	0.89	0				7	1.25	0.14				7	0.07	0.53	0.6	0.08
	8	0.66	0.34				8	0.48	0.09				8	0.42	0.15	0.57	0.03
	9	0.55	0.17				9	0.51	0.36				9	0.78	0.1	0.88	0.11
5(20)	1	0.93	0.05			5(20)	1	0.24	0.05			5(20)	1	0.79	0.17	0.96	0.14
	2	0.03	0.01				2	0.88	0.09				2	0.7	0.1	0.8	0.39
	3	0.42	0.07				3	0.92	0.05				3	0.58	0.08	0.66	0.16
	4	0.37	1.02				4	1.11	0				4	0.61	0.33	0.94	0.09
	5	1.25	0.03				5	0	0				5	0.73	0	0.73	0.21
	6	0.61	0				6	1.7	0.07				6	0.92	0.03	0.95	0.2
	7	0.91	0.02				7	3.11	0				7	0.49	0.1	0.59	0.15
	8	0.83	0.01				8	1.5	0				8	0.19	0.04	0.23	0.22
	9	0.4	0.03				9	1.72	0.64				9	0.44	0.18	0.62	0.13
1(40)	1	0.13	0.05			1(40)	1	0.74	0.07			1(40)	1	0.32	0.03	0.35	0.07
	2	0.18	0.04				2	0.39	0.08				2	1.2	0.28	1.48	0.09
	3	0.64	0.01				3	0.69	0.15				3	0.36	0.1	0.46	0.12
	4	0.45	0.14				4	0.85	0.07				4	0.35	0.87	1.22	0.08
	5	0.63	0.2				5	0.84	0.04				5	0	0	0	0
	6	1.01	0.04				6	0.29	0.04				6	0.46	0.05	0.51	0.04
	7	0.51	0.23				7	0.86	0.3				7	0.41	0.1	0.51	0.03
	8	0.67	0.24				8	1.33	0.07				8	0.19	0.3	0.49	0
	9	0.39	0.04				9	0.98	0.11				9	0.08	0.2	0.28	0
2(40)	1	0.36	0.12			2(40)	1	0.89	0.18			2(40)	1	0.47	0.24	0.71	0.14
	2	0.35	0.39				2	0.63	0.01				2	0.36	0.08	0.44	0.06
	3	0.52	0.26				3	1.29	0				3	0.52	0.03	0.55	0
	4	0.33	0.11				4	0.69	0.05				4	0.47	0.09	0.56	0
	5	0.98	0.03				5	0.47	0.02				5	0.75	0.18	0.93	0.05
	6	0.96	0.15				6	0.86	0.14				6	0.22	0.26	0.48	0.03
	7	0.64	0.24				7	0.69	0.04				7	0.56	0.02	0.58	0.15
	8	1.06	0.14				8	0.56	0.16				8	0.43	0.23	0.66	0.25
	9	0.67	0.15				9	0.19	0.25				9	0.39	0.24	0.63	0.12
3(40)	1	0.96	0.09			3(40)	1	0.57	0.01			3(40)	1	0.5	0	0.5	0
	2	1.05	0.06				2	0.48	0.09				2	0.52	0.15	0.67	0.2
	3	0.72	0.16				3	0.92	0.06				3	0.87	0	0.87	0.14
	4	2.62	0.01				4	0.78	0.16				4	0.36	0.4	0.76	0.06
	5	1.2	0.03				5	1.06	0				5	0.33	0.08	0.41	0.01
	6	1.53	0.03				6	0.43	0.01				6	0.49	0.18	0.67	0.26
	7	1.49	0.06				7	0.72	0.09				7	0.66	0.27	0.93	0.66
	8	1.23	0.18				8	1.17	0.07				8	0.48	0.7	1.18	0.16
	9	1.18	0				9	0.6	0.16				9	0.24	0.04	0.28	0.4
4(40)	1	0.44	0.08			4(40)	1	1.1	0.01			4(40)	1	0.45	0.35	0.8	0.33
	2	0.52	0.2				2	0.46	0.05				2	0.14	0.12	0.26	0.09
	3	0.53	0.13				3	0.33	0.11				3	0.43	0.23	0.66	0.12
	4	0.44	0.29				4	2.19	0.15				4	0.89	0.07	0.96	0.16
	5	0.66	0.11				5	1.05	0.23				5	0.54	0.1	0.64	0.41
	6	0.13	0.26				6	0.38	0.09				6	0.82	0.39	1.21	0.12
	7	1.16	0.01				7	1.13	0.22				7	0.23	0.32	0.55	0.08
	8	0.73	0.19				8	1.01	0.09				8	0.32	0	0.32	0.17
	9	0.33	0.09				9	1.04	0.28				9	0.29	0.22	0.51	0.09
5(40)	1	1.4	0.02			5(40)	1	0.91	0.04			5(40)	1	0.67	0.1	0.77	0.1
	2	0.56	0.02				2	1.08	0.01				2	0.94	0	0.94	0.17
	3	0.59	0.02				3	0.53	0.03				3	0.71	0	0.71	0.34
	4	0.73	0.39				4	1.29	0.01				4	0.23	0.09	0.32	0.08
	5	1.6	0				5	1.22	0				5	0.22	0.18	0.4	0.03
	6	0.78	0.03				6	1.23	0.2				6	1.2	0.45	1.65	0.03
	7	0.87	0.04				7	1.19	0				7	0.46	0	0.46	0.08
	8	1.96	0.05				8	1.28	0				8	0.59	0	0.59	0.08
	9	0.84	0.05				9	0.86	0.41				9	0.77	0.04	0.81	0.14

## Sheet: Datian-tree survey
CL-L					CL-H					CL+Ss
Plot number	Tree number	DBH(cm)			Plot number	Tree number	DBH(cm)			Plot number	Tree number	Species	DBH(cm)
1	1	16.2			1	1	16.3			1	1	C. lanceolata	18.3
	2	20.1				2	19.3				2	C. lanceolata	23.2
	3	12.9				3	10.3				3	C. lanceolata	18.2
	4	18				4	15.1				4	C. lanceolata	14.5
	5	16.4				5	14.8				5	C. lanceolata	18.1
	6	15.1				6	14.1				6	S. superba	23.9
	7	24.5				7	16.7				7	C. lanceolata	27.2
	8	21.1				8	23.1				8	S. superba	25.3
	9	18.8				9	13.2				9	C. lanceolata	16.5
	10	26.7				10	15.7				10	S. superba	15.2
	11	17.2				11	28.2				11	C. lanceolata	26
	12	23				12	13.4				12	S. superba	19.7
	13	11.9				13	24.9				13	C. lanceolata	20.5
	14	13.5				14	21.9				14	C. lanceolata	19.9
	15	20.9				15	14.5				15	C. lanceolata	18.4
	16	17.9				16	23.4				16	S. superba	17.3
	17	15.2				17	14.9				17	C. lanceolata	28.3
	18	20.7				18	15.1				18	C. lanceolata	26.3
	19	18.8				19	18.8				19	C. lanceolata	15.1
	20	20.3				20	20.6				20	C. lanceolata	21.5
	21	18.6				21	25.8				21	C. lanceolata	11.6
	22	16.6				22	8.7				22	S. superba	19.2
	23	20.5				23	24.2				23	C. lanceolata	15.1
	24	27				24	14.3				24	C. lanceolata	20.5
	25	19.4				25	11.1				25	C. lanceolata	13.1
	26	20.1				26	19.3				26	S. superba	17.9
	27	18.3				27	11.5				27	C. lanceolata	18.8
	28	18.1				28	22.1				28	C. lanceolata	24.9
2	1	21.8				29	18.1				29	S. superba	8.2
	2	20.4				30	11.8				30	C. lanceolata	11.1
	3	23.2				31	25.7				31	C. lanceolata	27.1
	4	17.8				32	14.2				32	C. lanceolata	16.8
	5	17.8				33	23.6				33	C. lanceolata	25.5
	6	20.4				34	21.3				34	C. lanceolata	12.9
	7	19				35	8.2				35	S. superba	13.9
	8	23				36	21				36	C. lanceolata	10.2
	9	22.3				37	26.9				37	C. lanceolata	12.5
	10	22.6				38	9.7				38	S. superba	10.8
	11	15.3				39	19.9				39	S. superba	14.4
	12	15				40	15.6				40	C. lanceolata	10.8
	13	18.5			2	1	23.3				41	C. lanceolata	15.7
	14	20.5				2	22.4				42	C. lanceolata	11
	15	19.6				3	18.3				43	C. lanceolata	14.5
	16	12.1				4	20.7				44	C. lanceolata	18.7
	17	11.4				5	8.8				45	S. superba	17.6
	18	14.7				6	17.5				46	C. lanceolata	21.1
	19	12.7				7	24.8				47	S. superba	19.7
	20	10.9				8	20.3				48	C. lanceolata	17.2
	21	13.6				9	27.9			2	1	C. lanceolata	12.7
	22	10.6				10	20.2				2	S. superba	16.7
	23	31.5				11	16.9				3	C. lanceolata	15.2
	24	13.2				12	13.7				4	C. lanceolata	11.3
	25	17.8				13	21.8				5	C. lanceolata	9.8
	26	17.7				14	20.2				6	C. lanceolata	8.7
	27	11.8				15	23.3				7	C. lanceolata	11.1
	28	13.8				16	23.8				8	C. lanceolata	27.2
	29	13.1				17	20.7				9	C. lanceolata	23.1
	30	19.7				18	14.9				10	S. superba	9.3
	31	17.2				19	10.2				11	C. lanceolata	18.3
	32	23.4				20	22.3				12	C. lanceolata	19.4
	33	16.6				21	25.4				13	C. lanceolata	14.9
	34	15.3				22	16.8				14	C. lanceolata	10.1
	35	30.3				23	20.7				15	S. superba	19.2
3	1	28.7				24	20.6				16	C. lanceolata	16.3
	2	18.1				25	20.8				17	S. superba	16.1
	3	17.6				26	7.7				18	C. lanceolata	25.6
	4	19.9				27	18.6				19	C. lanceolata	10.3
	5	17.2				28	18.8				20	S. superba	16.3
	6	13.8				29	15.4				21	C. lanceolata	16.1
	7	29.3				30	10.5				22	C. lanceolata	20.2
	8	17.5				31	18.9				23	C. lanceolata	22.6
	9	15.7				32	20.4				24	S. superba	15.1
	10	21.5				33	15.2				25	C. lanceolata	14.8
	11	22.3				34	24.5				26	S. superba	18
	12	23.2				35	18.2				27	C. lanceolata	13.4
	13	28.3				36	14				28	C. lanceolata	11.4
	14	15.2				37	17.7				29	C. lanceolata	7.9
	15	23.6				38	15.5				30	S. superba	12.8
	16	23.3				39	16.2				31	C. lanceolata	15.2
	17	26.1				40	22.3				32	C. lanceolata	23.3
	18	24.3				41	11.3				33	C. lanceolata	15.5
	19	24.3				42	7.8				34	S. superba	10.9
	20	19.7				43	19.7				35	C. lanceolata	16
	21	29.1				44	20.3				36	C. lanceolata	7.5
	22	23.7				45	16				37	C. lanceolata	15.1
	23	18.6				46	16.3				38	S. superba	17.1
	24	15.6				47	18.2				39	C. lanceolata	12.2
	25	20.8				48	20.2				40	C. lanceolata	11.5
	26	17.8				49	21.8				41	S. superba	7.6
4	1	27.4				50	18.6				42	C. lanceolata	16.5
	2	22.4				51	18.2				43	C. lanceolata	9
	3	26				52	14.4				44	S. superba	10.5
	4	31.6				53	22.1				45	S. superba	8.6
	5	21.3			3	1	16.9				46	S. superba	17.8
	6	31.4				2	8.3				47	C. lanceolata	16.1
	7	23.4				3	26.3				48	C. lanceolata	16.8
	8	23.5				4	14.2				49	C. lanceolata	13.2
	9	27				5	16.4				50	C. lanceolata	21.1
	10	21.5				6	13.5				51	C. lanceolata	8.7
	11	19.5				7	17.7				52	S. superba	17.1
	12	21.1				8	18.4				53	C. lanceolata	12.3
	13	22.4				9	20.9				54	S. superba	8.7
	14	21.6				10	19.2				55	C. lanceolata	11.3
	15	26.7				11	18.2			3	1	C. lanceolata	16.4
	16	21.2				12	17.8				2	C. lanceolata	9.5
	17	22				13	10.7				3	S. superba	11.4
	18	25.9				14	15.6				4	C. lanceolata	14.3
	19	27.7				15	16.6				5	C. lanceolata	10.3
	20	25.8				16	13.7				6	C. lanceolata	14.1
	21	18.6				17	21.9				7	C. lanceolata	13
	22	23.2				18	18.2				8	C. lanceolata	7.8
	23	16.8				19	15.6				9	S. superba	11
	24	16.9				20	18.4				10	C. lanceolata	13.7
	25	23.1				21	18.9				11	C. lanceolata	17.5
	26	33.9				22	22.2				12	S. superba	11.6
	27	22.5				23	14.9				13	C. lanceolata	15.3
5	1	24.9				24	16.7				14	C. lanceolata	12.6
	2	23.2				25	22.5				15	S. superba	15.6
	3	29.6				26	14.4				16	C. lanceolata	10.1
	4	29				27	13.5				17	C. lanceolata	8.2
	5	21.2				28	25.1				18	C. lanceolata	16
	6	20.6				29	21				19	S. superba	12.4
	7	18.7				30	23.1				20	C. lanceolata	8.3
	8	24.1				31	19.5				21	S. superba	14.5
	9	22.1				32	25.6				22	C. lanceolata	12
	10	19.9				33	10.8				23	C. lanceolata	20.3
	11	25.7				34	8.7				24	C. lanceolata	14.5
	12	20.3				35	14.1				25	C. lanceolata	7.2
	13	14.8				36	25.3				26	C. lanceolata	12.4
	14	19				37	24.7				27	C. lanceolata	16.8
	15	33.1				38	21.4				28	C. lanceolata	17.7
	16	14.1				39	13				29	C. lanceolata	16.3
	17	20.1				40	23.5				30	C. lanceolata	19.2
	18	17.4				41	22				31	C. lanceolata	18
	19	28.3				42	17.9				32	C. lanceolata	14.2
	20	27.7				43	20				33	C. lanceolata	19.3
	21	25.6				44	21.3				34	C. lanceolata	9.4
	22	22.8				45	10.5				35	S. superba	5.2
	23	30.8				46	20.5				36	C. lanceolata	19.7
	24	19.9				47	22.4				37	C. lanceolata	20.7
						48	22.5				38	S. superba	10.6
						49	25.4				39	S. superba	10.3
						50	24.7				40	C. lanceolata	25.7
						51	22.4				41	S. superba	14.5
						52	28.3				42	C. lanceolata	22.7
					4	1	19.4				43	S. superba	10.8
						2	23.9				44	C. lanceolata	21.4
						3	18.3				45	C. lanceolata	16.8
						4	16.7				46	S. superba	16
						5	11.7				47	C. lanceolata	17.2
						6	20.5				48	C. lanceolata	21.4
						7	20.4				49	C. lanceolata	17.2
						8	21.1				50	C. lanceolata	11.3
						9	19.2				51	C. lanceolata	18.6
						10	23.7				52	S. superba	8.1
						11	20.5				53	C. lanceolata	21.1
						12	26.4				54	C. lanceolata	17.3
						13	17.9				55	C. lanceolata	14.5
						14	17.4			4	1	C. lanceolata	24.6
						15	16.4				2	S. superba	19.4
						16	16.9				3	C. lanceolata	26.6
						17	17.7				4	C. lanceolata	18.6
						18	17.2				5	S. superba	18.2
						19	13.2				6	C. lanceolata	13.1
						20	15.5				7	C. lanceolata	19.3
						21	14.1				8	C. lanceolata	13.4
						22	14.1				9	C. lanceolata	15.5
						23	23.9				10	C. lanceolata	14.4
						24	20.8				11	C. lanceolata	15.1
						25	20.1				12	C. lanceolata	20.7
						26	17.5				13	C. lanceolata	18
						27	22				14	S. superba	17.6
						28	17.5				15	C. lanceolata	24.5
						29	15.9				16	S. superba	10.7
						30	16.5				17	S. superba	18.8
						31	11.3				18	C. lanceolata	10.3
						32	16.5				19	C. lanceolata	23.4
						33	18.8				20	C. lanceolata	21.2
						34	21.5				21	S. superba	10.8
						35	27.8				22	C. lanceolata	12.7
						36	14.5				23	C. lanceolata	15.6
						37	21.3				24	C. lanceolata	13.6
						38	16.7				25	C. lanceolata	13.1
						39	19				26	C. lanceolata	12.6
						40	12				27	C. lanceolata	12
						41	12.1				28	C. lanceolata	17.4
						42	9.7				29	C. lanceolata	8.9
						43	18				30	S. superba	19.6
						44	24.1				31	S. superba	16.6
						45	24.6				32	C. lanceolata	13.4
						46	13.5				33	S. superba	17.8
						47	13.1				34	C. lanceolata	11.5
						48	15.9				35	C. lanceolata	8.2
						49	18.8				36	C. lanceolata	10.1
						50	19.3				37	C. lanceolata	12.5
						51	19.4				38	C. lanceolata	12
						52	22.3				39	S. superba	10.2
					5	1	18.8				40	C. lanceolata	12.9
						2	15.9				41	C. lanceolata	6.3
						3	25.7				42	C. lanceolata	17.5
						4	20.4				43	C. lanceolata	17.1
						5	20				44	C. lanceolata	7.6
						6	13.2				45	S. superba	13.9
						7	22.9				46	C. lanceolata	12.2
						8	16.5				47	S. superba	15.9
						9	19				48	C. lanceolata	7.9
						10	20				49	C. lanceolata	13.8
						11	19				50	S. superba	10.6
						12	16.4				51	C. lanceolata	19
						13	8.1				52	C. lanceolata	4.1
						14	18.9				53	C. lanceolata	17.7
						15	13.9				54	S. superba	12.5
						16	20.1				55	C. lanceolata	10.4
						17	15.9				56	C. lanceolata	12.2
						18	21.9				57	C. lanceolata	10.7
						19	16.1				58	C. lanceolata	17.7
						20	23.8			5	1	C. lanceolata	20.7
						21	16.2				2	C. lanceolata	8.5
						22	27.5				3	C. lanceolata	17.1
						23	20.7				4	S. superba	8.2
						24	14.5				5	C. lanceolata	22.5
						25	22.2				6	C. lanceolata	17.1
						26	13.8				7	S. superba	14
						27	16.2				8	C. lanceolata	21.1
						28	20.3				9	C. lanceolata	17.9
						29	22.5				10	S. superba	14.8
						30	22.9				11	C. lanceolata	25.8
						31	18.2				12	C. lanceolata	11.2
						32	25.3				13	C. lanceolata	15
						33	16.6				14	C. lanceolata	19.9
						34	9.2				15	S. superba	13.9
						35	22.6				16	C. lanceolata	10.5
						36	19.9				17	C. lanceolata	18.7
						37	11.9				18	S. superba	10.6
						38	19.5				19	C. lanceolata	12.9
						39	15.9				20	C. lanceolata	17.7
						40	13.3				21	C. lanceolata	10.8
						41	10.6				22	S. superba	14.7
						42	13.1				23	C. lanceolata	12.7
						43	16.4				24	C. lanceolata	20.7
						44	31.3				25	C. lanceolata	11.7
						45	17.4				26	C. lanceolata	6.5
						46	6.6				27	S. superba	18.2
						47	21.2				28	S. superba	14.1
						48	18.3				29	S. superba	16.7
						49	11.1				30	C. lanceolata	7.5
						50	19.4				31	C. lanceolata	16.2
						51	22.4				32	S. superba	8.6
						52	19				33	C. lanceolata	21.6
						53	12.3				34	C. lanceolata	16.6
						54	16.5				35	C. lanceolata	17.3
											36	C. lanceolata	16.4
											37	S. superba	10.7
											38	C. lanceolata	15.7
											39	C. lanceolata	13.8
											40	S. superba	15.3
											41	C. lanceolata	11
											42	C. lanceolata	15.1
											43	C. lanceolata	14.5
											44	C. lanceolata	13.3
											45	C. lanceolata	11.8
											46	C. lanceolata	9.7
											47	S. superba	12.5
											48	C. lanceolata	15.4
											49	C. lanceolata	20.2
											50	C. lanceolata	12.3
											51	C. lanceolata	21.5
											52	S. superba	6.2
											53	C. lanceolata	14.7
											54	C. lanceolata	15.4
											55	S. superba	11.1
											56	C. lanceolata	11.2

## Sheet: Datian-non-tree survey
Shrub				Herb
Plot name-replication	Species	Plant number		Plot name-replication	Species	Plant number
CL-L-1	Mallotus barbatus	1		CL-L-1	Dicranopteris dichotoma	23
					Woodwardia japonica	23
CL-L-2	Phyllostachys edulis	1			Pteridium aquilinum	6
					0457	1
CL-L-3	None				0463	1
					Adiantum capillus	8
CL-L-4	Mallotus barbatus	1			Dryopteris atrata	5
				CL-L-2	Woodwardia japonica	13
CL-L-5	Ilex pubescens	4			Dicranopteris dichotoma	7
	Clerodendrum cyrtophyllum	2			Lophatherum gracile	9
					Dryopteris atrata	5
CL-H-1	Loropetalum chinensis	3			Pteridium aquilinum	3
	Clerodendrum cyrtophyllum	3		CL-L-3	Woodwardia japonica	23
					Dicranopteris dichotoma	17
CL-H-2	Toxicodendron vernicifluum	1			0475	3
	Clerodendrum cyrtophyllum	1		CL-L-4	Woodwardia japonica	29
	Phyllanthus urinaria	1			0480	19
	Mallotus barbatus	3			0482	1
	Ardisia crenata	1			0484	6
	Fagus longipetiolata	2		CL-L-5	Woodwardia japonica	13
					Dicranopteris dichotoma	12
CL-H-3	Clerodendrum cyrtophyllum	1			Dryopteris atrata	5
	Fagus longipetiolata	2			0484	8
	Toxicodendron vernicifluum	2			Pteridium aquilinum	20
				CL-H-1	Woodwardia japonica	18
CL-H-4	Zanthoxylum nitidum	1			Dicranopteris dichotoma	4
	Fagus longipetiolata	1			Dryopteris atrata	1
	Clerodendrum cyrtophyllum	1			0586	3
	Toxicodendron vernicifluum	1			0584	3
	Mallotus barbatus	1		CL-H-2	Woodwardia japonica	16
					Dryopteris atrata	2
CL-H-5	Phyllostachys edulis	2			0586	2
	Mallotus barbatus	1			Smilax chinensis	1
				CL-H-3	Dicranopteris dichotoma	5
CL+Ss-1	Fagus longipetiolata	1			Woodwardia japonica	12
	Clerodendrum cyrtophyllum	1		CL-H-4	Woodwardia japonica	16
	Toxicodendron vernicifluum	1			Adiantum capillus	9
					0639	7
CL+Ss-2	Toxicodendron vernicifluum	2			0586	8
	Fagus longipetiolata	1			0651	3
				CL-H-5	Woodwardia japonica	16
CL+Ss-3	Loropetalum chinensis	2			Dryopteris atrata	4
	Ilex pubescens	1			Lophatherum gracile	2
					0639	2
CL+Ss-4	Toxicodendron vernicifluum	1			Adiantum capillus	5
	Loropetalum chinensis	2			Pteris cretica	2
	Fagus longipetiolata	2			0651	2
					0656	3
Cl+Ss-5	Fagus longipetiolata	1		CL+Ss-1	Carex tristachya	7
	Loropetalum chinensis	1			Woodwardia japonica	25
	Phyllostachys edulis	1			Adiantum capillus	5
					Dicranopteris dichotoma	1
					Lophatherum gracile	1
				CL+Ss-2	Adiantum capillus	40
					Woodwardia japonica	17
					Dicranopteris dichotoma	5
				CL+Ss-3	Woodwardia japonica	13
					Dicranopteris dichotoma	9
					Dryopteris atrata	6
					Adiantum capillus	11
				CL+Ss-4	Dicranopteris dichotoma	10
					Woodwardia japonica	10
					Dryopteris atrata	4
				Cl+Ss-5	Woodwardia japonica	18
					Dicranopteris dichotoma	4

## Sheet: Huitong-root
Cl-L					Cl-H					Cl+Mm
Plot number-sampling location	Sampling depth(cm)	Tree FRB(g)	Non-tree FRB(g)		Plot-replication-sampling location	Sampling depth(cm)	Tree FRB(g)	Non-tree FRB(g)		Plot-replication-sampling location	Sampling depth(cm)	C. lanceolata FRB(g)	M. macclurei FRB(g)	Tree FRB(g)	Non-tree FRB(g)
1-1	10	0.01			1-1	10	0.27	0		1-1	10	0.22	0.14	0.36	0.09
	20	0.51	0.01			20	0	0			20	0	0.04	0.04	0
	40	0.03	0			40	0.4	0			40	0.25	0	0.25	0
1-2	10	0.04	0.09		1-2	10	0.25	0		1-2	10	0.23	0	0.23	0.65
	20	0.07	0.03			20	0	0.25			20	0.1	0	0.1	0.03
	40	0.04	0			40	0.28	0.11			40	0.38	0	0.38	0.02
1-3	10	0.06	0.03		1-3	10	0.06	0.03		1-3	10	0.16	0.08	0.24	0
	20	0.22	0			20	0.22	0			20	0.21	0	0.21	0
	40	0	0			40	0.09	0			40	0.31	0	0.31	0.06
1-4	10	0.29	0.5		1-4	10	0.18	0.04		1-4	10	0.49	0	0.49	0.17
	20	0.19	0.04			20	0.18	0			20	0.35	0	0.35	0.12
	40	0.07	0.09			40	0.5	0			40	0.24	0	0.24	0
1-5	10	0	0.25		1-5	10	0.66	0		1-5	10	0.54	0	0.54	0.12
	20	0.39	0			20	0.15	0.02			20	0.17	0	0.17	0
	40	0.04	0.01			40	0.12	0			40	0.04	0	0.04	0
1-6	10	0.56	0.07		1-6	10	0.16	0		1-6	10	0.15	0	0.15	0.2
	20	0.27	0			20	0.22	0.02			20	0.05	0	0.05	0
	40	0.08	0.01			40	0	0.07			40	0	0.04	0.04	0
1-7	10	0.22	0.01		1-7	10	0.21	0.38		1-7	10	0.1	0.43	0.53	0
	20	0.27	0			20	0.1	0			20	0.02	0.09	0.11	0
	40	0.36	0.01			40	0.33	0			40	0	0	0	0
1-8	10	0.11	0.04		1-8	10	0.32	0		1-8	10	0.22	0	0.22	1.02
	20	0.1	0.14			20	0.16	0			20	0	0.03	0.03	0
	40	0.31	0.18			40	0.14	0			40	0	0.12	0.12	0
1-9	10	0.2	0.01		1-9	10	0.4	0		1-9	10	0	0.47	0.47	0
	20	0.39	0.01			20	0.09	0.01			20	0	0.22	0.22	0
	40	0.23	0.02			40	0.14	0			40	0.18	0.11	0.29	0
2-1	10	0	0.26		2-1	10	0.053	0.008		2-1	10	0.63	0	0.63	0.14
	20	0.02	0			20	0.166	0			20	0.07	0	0.07	0.22
	40	0	0			40	0.3	0			40	0.08	0.04	0.12	0.01
2-2	10	0	0.3		2-2	10	0.3	0.17		2-2	10	0.29	0	0.29	0.03
	20	0.26	0.01			20	0.13	0.02			20	0.23	0	0.23	0.01
	40	0.27	0			40	0.11	0			40	0.19	0.27	0.46	0.01
2-3	10	0.04	0.04		2-3	10	0.21	0.34		2-3	10	0	0.06	0.06	0.01
	20	0.02	0			20	0.14	0.02			20	0	0	0	0.01
	40	0.51	0			40	0.14	0.18			40	0.14	0.09	0.23	0
2-4	10	0	0.27		2-4	10	0.12	0.13		2-4	10		0.71	0.71	0.08
	20	0.02	0.02			20	0.04	0.02			20	0.27	0.12	0.39	0
	40	0.13	0.03			40	0.56	0			40	0	0	0	0.11
2-5	10	0.31	0.08		2-5	10	0.18	0.01		2-5	10	0	0.34	0.34	0
	20	0.71	0.11			20	0.19	0			20	0	0	0	0
	40	0	0.07			40	0.15	0			40	0	0.06	0.06	0
2-6	10	0.13	0.41		2-6	10	0.08	0		2-6	10	0	0	0	0.09
	20	0.4	0.07			20	0.02	0			20	0	0	0	0.01
	40	0.25	0			40	0.27	0			40	0	0	0	0.06
2-7	10	0	0		2-7	10	0.01	0.19		2-7	10	0	0	0	0.49
	20	0	0.03			20	0.1	0			20	0	0	0	0.26
	40	0	0			40	0.04	0			40	0.13	0.49	0.62	0.04
2-8	10	0.01	0		2-8	10	0.36	0		2-8	10	0	0	0	0.15
	20	0.36	0			20	0.14	0.06			20	0	0.03	0.03	0
	40	0	0			40	0.11	0.08			40	0	0.17	0.17	0.01
2-9	10	0.04	0.47		2-9	10	0	0.55		2-9	10	0.23	0	0.23	0.02
	20	0.23	0.02			20	0.08	0			20	0.01	0	0.01	0.05
	40	1.76	0			40	0.48	0			40	0.15	0	0.15	0.02
3-1	10	0.423	0.379		3-1	10	0.06	0.1		3-1	10	0.91	0.16	1.07	0.37
	20	0.535	0.03			20	0	0.016			20	0	0	0	0
	40	0.134	0.023			40	0.184	0			40	0.36	0.13	0.49	0
3-2	10	0.317	0.03		3-2	10	0.01	0.082		3-2	10	0.45	0	0.45	0.24
	20	0.237	0.006			20	0.05	0.06			20	0.27	0.06	0.33	0
	40	0.275	0.022			40	0.1	0			40	0.17	0	0.17	0
3-3	10	0.194	0.074		3-3	10	0.37	0		3-3	10	0	0.04	0.04	0.18
	20	0.04	0.01			20	0.11	0			20	0	0.12	0.12	0
	40	0.26	0.195			40	0.13	0.14			40	0	0	0	0
3-4	10	0.341	0.1		3-4	10	0.17	0.49		3-4	10	0.11	0.03	0.14	0
	20	0.04	0			20	0.134	0			20	0.01	0.05	0.06	0
	40	0.275	0.002			40	0.35	0.099			40	0.18	0.09	0.27	0.01
3-5	10	0.47	0.13		3-5	10	0.169	0.01		3-5	10	0.16	0.07	0.23	0.51
	20	0.17	0.06			20	0.18	0			20	0.07	0.06	0.13	0.01
	40	0.63	0			40	0.16	0			40	0	0	0	0.01
3-6	10	0	0.01		3-6	10	0.13	0.02		3-6	10	0	0.14	0.14	0.11
	20	0	0.01			20	0.22	0.06			20	0	0.41	0.41	0
	40	0.03	0.02			40	0.18	0.31			40	0	0.26	0.26	0
3-7	10	0.012	0.014		3-7	10	0.05	0.01		3-7	10	0	0.09	0.09	0
	20	0.052	0.01			20	0.136	0			20	0	0	0	0
	40	0.371	0			40	0.09	0			40	0.16	0	0.16	0
3-8	10	0.09	0.01		3-8	10	0.19	0.05		3-8	10	0.31	0	0.31	0.04
	20	0.27	0			20	0.2	0			20	0.03	0	0.03	0
	40	0.07	0.02			40	0.78	0.01			40	0.72	0	0.72	0.1
3-9	10	0	0		3-9	10	0.15	0		3-9	10	0	0	0	0.31
	20	0.016	0.105			20	0.044	0			20	0	0	0	0.01
	40	0.074	0.034			40	0.106	0			40	0	0.07	0.07	0
4-1	10	0.17	0.61		4-1	10	0	0		4-1	10	0	0.27	0.27	0.25
	20	0.39	0			20	0.096	0			20	0	0.2	0.2	0
	40	0.44	0.05			40	0.157	0.024			40	0.1	0.11	0.21	0
4-2	10	0.32	0.25		4-2	10	0.23	0		4-2	10	0	0.06	0.06	0
	20	0.31	0			20	0.03	0			20	0.22	0	0.22	0
	40	0.21	0.25			40	0.19	0			40	0.17	0.14	0.31	0
4-3	10	0.78	0.1		4-3	10	0.12	0.01		4-3	10	0	0.26	0.26	0
	20	0.7	0.02			20	0.179	0.003			20	0.18	0	0.18	0.01
	40	0.92	0			40	0.243	0			40	0.18	0.15	0.33	0
4-4	10	0.09	0.69		4-4	10	0.17	0		4-4	10	0.14	0	0.14	0.21
	20	0.13	0.05			20	0	0.01			20	0.09	0.1	0.19	0
	40	0.58	0.001			40	0.01	0.11			40	0.12	0.55	0.67	0
4-5	10	0	0.39		4-5	10	0.13	0.06		4-5	10	0.15	0	0.15	0.12
	20	0.27	0.09			20	0	0.04			20	0	0	0	0.03
	40	1.36	0			40	0.25	0.01			40	0.43	0	0.43	0
4-6	10	0.17	0.26		4-6	10	0	0.11		4-6	10	0	0.27	0.27	0
	20	0.42	0.23			20	0.229	0.041			20	0	0.03	0.03	0
	40	0.21	0.07			40	0.297	0.045			40	0.06	0.19	0.25	0
4-7	10	0.34	0		4-7	10	0.03	0.002		4-7	10	0	0.01	0.01	0
	20	0.43	0			20	0.03	0			20	0	0.2	0.2	0
	40	0.24	0			40	0	0			40	0.17	0	0.17	0
4-8	10	0.29	0		4-8	10	0.12	0		4-8	10	0	0.14	0.14	0
	20	0.16	0			20	0.03	0			20	0	0.06	0.06	0
	40	0.08	0			40	0	0.03			40	0.19	0.08	0.27	0.01
4-9	10	0.38	0.11		4-9	10	0	0		4-9	10	0.01	0.32	0.33	0.01
	20	0.07	0.11			20	0.05	0			20	0.01	0.03	0.04	0
	40	0.12	0.01			40	0	0.082			40	0.03	0.09	0.12	0.01
5-1	10	0.39	0.17		5-1	10	0.25	0.586		5-1	10	0.13	0	0.13	0.03
	20	0.68	0.12			20	0.15	0			20	0.18	0	0.18	0
	40	0.53	0.17			40	0	0			40	0.39	0	0.39	0
5-2	10	0.63	0.22		5-2	10	0.217	0.648		5-2	10	0.07	0.12	0.19	0.05
	20	0.22	0.15			20	0.315	0			20	0.18	0	0.18	0
	40	0.6	0			40	0.14	0.03			40	0.16	0	0.16	0.06
5-3	10	0.45	0.01		5-3	10	0.02	0.05		5-3	10	0.24	0	0.24	1.14
	20	0.18	0			20	0.352	0			20	0.12	0	0.12	1.12
	40	0.32	0.01			40	0.29	0			40	0.18	0	0.18	0.44
5-4	10	0	0.52		5-4	10	0	0.15		5-4	10	0.079	0.226	0.305	0.019
	20	0.23	0			20	0.041	0			20	0.628	0	0.628	0.008
	40	0.23	0.15			40	0	0			40	0.278	0	0.278	0
5-5	10	0.15	0.16		5-5	10	0.03	0		5-5	10	0.21	0	0.21	0
	20	0.24	0			20	0.088	0			20	0.09	0	0.09	0
	40	0.22	0.08			40	0	0			40	0.2	0.26	0.46	0
5-6	10	0.28	0.21		5-6	10	0	0		5-6	10	0	0.29	0.29	0.02
	20	0.43	0.26			20	0.016	0			20	0.25	0.02	0.27	0
	40	0.09	0			40	0	0.038			40	0.2	0	0.2	0.07
5-7	10	0.02	0.01		5-7	10	0.17	0.007		5-7	10	0.14	0.23	0.37	0
	20	0.01	0.02			20	0.103	0			20	0	0.07	0.07	0
	40	0.01	0.01			40	0.084	0			40	0.44	0.07	0.51	0
5-8	10	0.35	0.48		5-8	10	0.034	0.013		5-8	10	0	0.57	0.57	0.01
	20	0.71	0			20	0	0.02			20	0.1	0	0.1	0.08
	40	0.023	0.01			40	0	0			40	0	0.28	0.28	0
5-9	10	0.73	0.6		5-9	10	0	0.1		5-9	10	0	0.3	0.3	0
	20	0.13	0.03		1HS-5-9	20	0.13	0.036		SH-5-9	20	0	0.12	0.12	0
	40	0	0.01		1HS-5-9	40	0.015	0		SH-5-9	40	0.09	0.19	0.28	0

## Sheet: Huitong-tree survey
CL-H					CL-L					CL+Mm
Plot number	Tree number	DBH（cm）			Plot number	Tree number	DBH（cm）			Plot number	Tree number	Species	DBH（cm）
1	1	33.9			1	1	25.2			1	1	Michelia macclurel	4.2
	2	21.5				2	20				2	Cunninghamia lanceolata	17.5
	3	21.3				3	14.6				3	Michelia macclurel	4.5
	4	22.8				4	21				4	Michelia macclurel	6.6
	5	22.9				5	15				5	Michelia macclurel	3.4
	6	28.2				6	17.2				6	Michelia macclurel	4.7
	7	30.2				7	7.8				7	Cunninghamia lanceolata	25.6
	8	24.4				8	17.5				8	Michelia macclurel	26.9
	9	26.1				9	17.1				9	Michelia macclurel	20.2
	10	22.4				10	19.1				10	Cunninghamia lanceolata	23.1
	11	19.7				11	18				11	Cunninghamia lanceolata	20.2
	12	24.2				12	9.9				12	Michelia macclurel	21.4
	13	24.5				13	11.7				13	Cunninghamia lanceolata	19.5
	14	20.4				14	14.5				14	Cunninghamia lanceolata	24.9
	15	22.4				15	19.8				15	Cunninghamia lanceolata	19.5
	16	19.8				16	14.2				16	Michelia macclurel	17
	17	17.2				17	13.7				17	Michelia macclurel	12.9
	18	27.2				18	21.6				18	Michelia macclurel	3.6
	19	18.2				19	20				19	Michelia macclurel	4.5
	20	17.8				20	23.6				20	Cunninghamia lanceolata	22.1
	21	21.2				21	28.7				21	Cunninghamia lanceolata	23
2	1	28.1				22	15.5				22	Michelia macclurel	4.6
	2	21.6				23	18.7				23	Cunninghamia lanceolata	21.9
	3	22.4				24	25.3				24	Michelia macclurel	3.7
	4	27.5				25	23.2				25	Cunninghamia lanceolata	20.9
	5	22.9				26	23			2	1	Cunninghamia lanceolata	24.3
	6	23.1			2	1	19.1				2	Michelia macclurel	3.4
	7	23.3				2	14				3	Michelia macclurel	3.8
	8	31.1				3	4.5				4	Cunninghamia lanceolata	25.7
	9	23				4	4.7				5	Michelia macclurel	12.9
	10	20.6				5	13.3				6	Cunninghamia lanceolata	27.3
	11	20.6				6	15.9				7	Michelia macclurel	10.2
	12	20.8				7	23				8	Michelia macclurel	24.3
	13	26.1				8	26.7				9	Cunninghamia lanceolata	28.1
	14	36.2				9	23.9				10	Cunninghamia lanceolata	21.4
	15	23				10	16.5				11	Cunninghamia lanceolata	26
	16	26.6				11	17.4				12	Michelia macclurel	4.3
	17	17.2				12	19.2				13	Cunninghamia lanceolata	26.6
	18	21.8				13	23.8				14	Michelia macclurel	3.3
	19	23.3				14	16.4				15	Michelia macclurel	5.1
	20	21.4				15	21.1				16	Cunninghamia lanceolata	15.7
	21	20.5				16	18.7				17	Michelia macclurel	29
	22	22.7				17	28				18	Cunninghamia lanceolata	21.1
	23	24.4				18	15.2				19	Michelia macclurel	24.3
	24	21.1				19	11.5				20	Michelia macclurel	4.1
	25	27.9				20	27.7				21	Michelia macclurel	3.5
	26	30.7				21	21.9				22	Michelia macclurel	14.1
3	1	26.5				22	7.7				23	Michelia macclurel	22.6
	2	31.2				23	20.5				24	Cunninghamia lanceolata	17.6
	3	28			3	1	18				25	Cunninghamia lanceolata	23.8
	4	18.9				2	16.4				26	Cunninghamia lanceolata	17.2
	5	24.9				3	16.2			3	1	Michelia macclurel	21.7
	6	23.2				4	17.8				2	Cunninghamia lanceolata	17.5
	7	25.5				5	11.3				3	Michelia macclurel	25.2
	8	27.2				6	16.5				4	Cunninghamia lanceolata	23.9
	9	26.6				7	15.8				5	Michelia macclurel	17
	10	17.8				8	17.1				6	Cunninghamia lanceolata	20
	11	24				9	17.1				7	Cunninghamia lanceolata	18.1
	12	23.5				10	19.5				8	Michelia macclurel	3.7
	13	23.9				11	15.9				9	Cunninghamia lanceolata	13.4
	14	22.5				12	17				10	Michelia macclurel	16.4
	15	37.1				13	23.4				11	Michelia macclurel	21
	16	29.8				14	18.1				12	Michelia macclurel	3.9
	17	38.5				15	15.7				13	Michelia macclurel	4.7
	18	29.6				16	13.7				14	Michelia macclurel	3.3
	19	19.1				17	23.7				15	Michelia macclurel	3.1
	20	25.6				18	11.9				16	Cunninghamia lanceolata	21
	21	23				19	20.5				17	Michelia macclurel	23.5
	22	30.2				20	13.1				18	Michelia macclurel	21.7
4	1	32.8				21	15.3				19	Michelia macclurel	4.2
	2	26.2				22	20.5				20	Michelia macclurel	3.6
	3	23.7				23	16.2				21	Cunninghamia lanceolata	23.1
	4	22.2				24	18.6				22	Michelia macclurel	3.5
	5	22.8				25	15.7				23	Michelia macclurel	5.3
	6	35.1				26	20.9				24	Michelia macclurel	4
	7	28.3				27	13.9				25	Michelia macclurel	3.8
	8	25.3				28	16.2				26	Cunninghamia lanceolata	26.2
	9	22.6				29	14				27	Cunninghamia lanceolata	31.8
	10	31.6				30	19.3				28	Michelia macclurel	23.3
	11	21.3				31	23.7			4	1	Cunninghamia lanceolata	18.3
	12	29.3				32	13.9				2	Michelia macclurel	3
	13	31.8				33	15.8				3	Michelia macclurel	17.2
	14	34.1				34	17.2				4	Michelia macclurel	18
	15	31.4				35	24.9				5	Michelia macclurel	5.9
	16	32.9			4	1	23				6	Cunninghamia lanceolata	28.2
	17	26.6				2	17.4				7	Cunninghamia lanceolata	15.9
	18	21.3				3	15.4				8	Cunninghamia lanceolata	23.8
5	1	17.3				4	19				9	Cunninghamia lanceolata	22.6
	2	17.8				5	14.2				10	Cunninghamia lanceolata	20.4
	3	20.8				6	19.4				11	Cunninghamia lanceolata	17.7
	4	20.4				7	16.2				12	Michelia macclurel	3.7
	5	24.1				8	17.7				13	Michelia macclurel	4.5
	6	23				9	16.7				14	Cunninghamia lanceolata	17.1
	7	21.9				10	27.2				15	Cunninghamia lanceolata	21.4
	8	17.3				11	15.7				16	Michelia macclurel	25.4
	9	18.9				12	11.2				17	Cunninghamia lanceolata	22
	10	21.7				13	21.3				18	Cunninghamia lanceolata	18.3
	11	27				14	21.5				19	Michelia macclurel	24.3
	12	17.7				15	21.4				20	Cunninghamia lanceolata	18.3
	13	8.4				16	15.9				21	Michelia macclurel	3.6
	14	25.8				17	16.2				22	Cunninghamia lanceolata	3.2
	15	6.9				18	22.2				23	Cunninghamia lanceolata	26.6
	16	27.9				19	18.8				24	Michelia macclurel	20.2
	17	21				20	13.3				25	Cunninghamia lanceolata	16.7
	18	25.8				21	13.3				26	Cunninghamia lanceolata	23.3
	19	24.5				22	21.3				27	Cunninghamia lanceolata	21.7
	20	19.2				23	19.1				28	Cunninghamia lanceolata	17.8
	21	29.3				24	18				29	Cunninghamia lanceolata	20.2
	22	24.7				25	25.6				30	Michelia macclurel	19.7
	23	17.2				26	9.8			5	1	Michelia macclurel	5.1
	24	20				27	14.7				2	Michelia macclurel	3.1
	25	18.6			5	1	11.7				3	Michelia macclurel	3.2
	26	23.6				2	12.1				4	Michelia macclurel	15.6
						3	11.2				5	Cunninghamia lanceolata	14.6
						4	8.7				6	Michelia macclurel	3
						5	9.3				7	Michelia macclurel	3
						6	9.7				8	Michelia macclurel	3.2
						7	24.3				9	Michelia macclurel	3
						8	12.7				10	Cunninghamia lanceolata	31.9
						9	16.5				11	Cunninghamia lanceolata	19.8
						10	12.5				12	Michelia macclurel	22.4
						11	12.8				13	Michelia macclurel	4.5
						12	12.4				14	Cunninghamia lanceolata	26.4
						13	20.1				15	Michelia macclurel	5.3
						14	20.3				16	Cunninghamia lanceolata	21.6
						15	18.8				17	Cunninghamia lanceolata	20.2
						16	17.3				18	Cunninghamia lanceolata	19.3
						17	18.7				19	Cunninghamia lanceolata	20.3
						18	3.7				20	Cunninghamia lanceolata	23.2
						19	27				21	Michelia macclurel	16.9
						20	23				22	Cunninghamia lanceolata	19.1
						21	14.4				23	Michelia macclurel	3.5
						22	15.9				24	Michelia macclurel	28.2
						23	12.5				25	Michelia macclurel	13.5
						24	10.1				26	Michelia macclurel	3.6
						25	15.1				27	Cunninghamia lanceolata	30.9
						26	15.5
						27	21.5
						28	10.5
						29	18.1
						30	10.6

## Sheet: Huitong-non-tree survey
Shrub				Herb
Plot name-replication	Species	Plant number		Plot name-replication	Species	Plant number
CL-L-1	Lablab purpureus	1		CL-L-1	Herba loophatheri	170
	Ficus variolosa Lindl（异叶榕）	5			Arthraxon hispidus	10
	Sarcandra glabra	2			Nephrolepis auriculata	9
	Kalopanax septemlobus	1			Pteris cretica	5
	Clerodendrum cyrtophyllum	3			Cyperaceae	25
	Maesa japonica	7			Dicranopteris dichotoma	2
	Liquidambar formosana Hance	1		CL-L-2	SP	5
	Michelia figo	2			Smilax china L.	2
	Eurya japonica Thunb	8			Herba loophatheri	80
	Ilex pubescens	1			Pteris cretica	5
	Schima superba	2			Arthraxon hispidus	15
	Cinnamomum camphora	2			Cyperus rotundusL	3
CL-L-2	Kalopanax septemlobus	1			Inula cappa DC	3
	Clerodendrum cyrtophyllum	3			Osmunda lancea Thunb	4
	Maesa japonica	8		CL-L-3	SP	4
	Michelia figo	1			Herba loophatheri	30
	Eurya japonica Thunb	1			Asarum sieboldii Miq	5
	Ilex pubescens	2			Nephrolepis auriculata	8
	Symplocos sumuntia Buch	1			Pteridium aquilinum2	16
	Vernicia fordii	1			Cayratia japonica	5
	Cinnamomum camphora	1			Smilax china L.	2
CL-L-3	Kalopanax septemlobus	1			Arthraxon hispidus	5
	Clerodendrum cyrtophyllum	1			Stenoloma chusanum	2
	Maesa japonica	3		CL-L-4	Smilax china L.	3
	Morus australis	8			Herba loophatheri	30
	Eurya japonica Thunb	4			Woodwardia japonica	5
	Schima superba	2			Arthraxon hispidus	5
	Toxicodendron vernicifluum	2			Pteridium aquilinum	10
	Phyllanthus urinaria	5			Dicranopteris dichotoma	5
	eum Camelliae	3			Nephrolepis auriculata	15
CL-L-4	Kalopanax septemlobus	1			Stenoloma chusanum	5
	Maesa japonica	1			Miscanthus floridulus (Labill.) Warb	1
	Liquidambar formosana Hance	2			Asarum sieboldii Miq	5
	Michelia figo	1			Ampelopsis chaffanjonii	10
	SP1	1		CL-L-5	Polygonatum sibiricum	1
	SP2	1			Selaginella tamariscina	30
	Daphniphyllum macropodum	1			Pteridium aquilinum	15
	Eurya japonica Thunb	1			Pteridium aquilinum2	5
	Schima superba	19			Leptochloachinensis(L.) Nees	50
	Lauraceae	1			Cyperaceae	10
	Cinnamomum camphora	1			Hydrocotyle sibthorpioides	10
CL-L-5	Clerodendrum cyrtophyllum	2			Stenolomachusanum	5
	Maesa japonica	11			Cayratia japonica	1
	Daphniphyllum macropodum	1			Miscanthus floridulus (Labill.) Warb	10
	SP1	2			Inula cappa DC	5
	Mallotus barbatus	1			Lablab purpureus	5
	Alniphyllum fortunei	1			Houttuynia cordata Thunb.	20
	Machilus pauhoi Kanehira	3		CL-H-1	Arthraxon hispidus	200
	Nettle	4			Herba loophatheri	120
	Toxicodendron vernicifluum	4			Pteridium aquilinum	1
	eum Camelliae	3			Stenoloma chusanum	6
CL-H-1	SP2	1			Pteridium aquilinum1	5
	Clerodendrum cyrtophyllum	3			Pteridium aquilinum2	11
	Maesa japonica	10			Cayratia japonica	1
	SP1	1		CL-H-2	Arthraxon hispidus	40
	Actinidia chinensis Planch	1			Herba loophatheri	120
	Nettle	1			Ampelopsis chaffanjonii	30
	eum Camelliae	1			Pteridium aquilinum1	5
CL-H-2	Clerodendrum cyrtophyllum	2			Pteridium aquilinum2	3
	Maesa japonica	6			Pteridium aquilinum3	5
	Diospyros lotus L.	3		CL-H-3	Herba loophatheri	300
	Phyllanthus urinaria	1			Arthraxon hispidus	50
	Vernicia fordii	2			Pteridium aquilinum1	20
	Cinnamomum camphora	1			Pteridium aquilinum2	15
CL-H-3	SP1	1			Ampelopsis chaffanjonii	20
	Ficus variolosa Lindl（异叶榕）	1		CL-H-4	Lycianthes biflora (Loureiro) Bitter	5
	Sarcandra glabra	3			Inula cappa DC	2
	Ilex asprella	1			Houttuynia cordata Thunb.	40
	Maesa japonica	16			Annularia	10
	Ilex pubescens	2			Pteridium aquilinum1	15
	Machilus pauhoi Kanehira	1			Pteridium aquilinum2	25
	Toxicodendron vernicifluum	1		CL-H-5	Diplopterygium glaucum	35
	Vernicia fordii	3			Osmunda lancea Thunb	5
CL-H-4	Kalopanax septemlobus	1			Pteridium aquilinum1	60
	Maesa japonica	10			Inula cappa DC	5
	Fagaceae	1			Amorphophallus konjac	15
	Vernicia fordii	1			Cayratia japonica	30
CL-H-5	Clerodendrum cyrtophyllum	2			Herba loophatheri	35
	Michelia figo	1			Arthraxon hispidus	35
	Machilus pauhoi Kanehira	1			Houttuynia cordata Thunb.	20
	Daphniphyllum macropodum	1			Lablab purpureus	15
	Alniphyllum fortunei	1			Hydrocotyle sibthorpioides	10
	Toxicodendron vernicifluum	2			Smilax china L.	10
	Euscaphis japonica	1		Cl+Mm-1	SP3 15:16	1
CL+Mm-1	SP1 14:55	1			SP4 15:26	3
	SP2 15:01	5			Mentha haplocalyx Briq	5
	Mentha haplocalyx Briq	4			Herba loophatheri	55
	Maesa japonica	15			Pteris cretica	10
	Ilex pubescens	2			Woodwardia japonica	12
	Symplocos sumuntia Buch	2			Arthraxon hispidus	8
	Myrica rubra	3			Pteridium aquilinum	8
CL+Mm-2	SP110:46	2			Histiopteris incisa 15:23	3
	Clerodendrum cyrtophyllum	1			1899-12-31 15:21:00	4
	Maesa japonica	51			Adiantum capillus-veneris	10
	Daphniphyllum macropodum	3			Stenoloma chusanum	2
	Machilus pauhoi Kanehira	1		Cl+Mm-2	Arthraxon hispidus	20
	Toxicodendron vernicifluum	1			Herba loophatheri	35
	Vernicia fordii	1			Dryopteris atrata	10
CL+Mm-3	Kalopanax septemlobus	1			Cyperus rotundusL	1
	Clerodendrum cyrtophyllum	4			Cayratia japonica	4
	Maesa japonica	31			1899-12-31 11:00:00	2
	Daphniphyllum macropodum	1		Cl+Mm-3	1899-12-31 15:16:00	5
	Alniphyllum fortunei	1			Herba loophatheri	58
	Celtis sinensis Pers	1			Arthraxon hispidus	54
	Phyllanthus urinaria	1			SP	40
	eum Camelliae	4			Dryopteris atrata	15
CL+Mm-4	Eurya alata Kobuski	1			Aster ageratoides Turcz	2
	Kalopanax septemlobus	3			Stenoloma chusanum	4
	Clerodendrum cyrtophyllum	1			Houttuynia cordata Thunb.	20
	Maesa japonica	17			Actinidia chinensis Planch	1
	Alnus trabeculosa Hand	1			Boehmeria nivea (L.) Gaudich	10
	Daphniphyllum macropodum	1		Cl+Mm-4	Arthraxon hispidus	50
	Symplocos sumuntia Buch	2			Herba loophatheri	23
	Alniphyllum fortunei	1			Woodwardia japonica	10
	Phyllanthus urinaria	1			Pteridium aquilinum	5
CL+Mm-5	Serissa Comm	1			Paris polyphylla	2
	Eurya alata Kobuski	4		Cl+Mm-5	Alpinia japonica (Thunb.) Miq	5
	Kalopanax septemlobus	2			Arthraxon hispidus	32
	Clerodendrum cyrtophyllum	4			Herba loophatheri	16
	Maesa japonica	10			Ampelopsis chaffanjonii	1
	Litsea veitchiana Gamble	2			Millettia dielsiana Harms	1
	Daphniphyllum macropodum	2			Cayratia japonica	1
	Prunus serrulata	1			SP	3
	Boehmeria nivea	2			Pteridium aquilinum	20
